# Supplementary material for: Presentation, management, and outcomes of sepsis in adults and children admitted to a rural Ugandan hospital: A prospective observational cohort study
Source: PLoS One. 2017 Feb 15;12(2):e0171422. doi: 10.1371/journal.pone.0171422 (PMC5310912; doi:10.1371/journal.pone.0171422)
Supplement: S1 File — (XLS) [file pone.0171422.s001.xls]

## Sheet: Sheet1
ID	Age	Gender	Ethnic	Chronic comorbidities	Chief Complaint	Admit Temp (degrees celcius)	Admit HR (beats/min)	Admit RR (breaths/min)	Admit BP (mmHg)	Admit SpO2 (%)	Admit GCS (chart review)	Initial FiO2 (chart review)	Weight (kg)	Admit CBC	Initial AVPU	Initial GCS	Initial SpO2 (%)	Initial oxygen support	Initial lactate (mmol/L)	Initial BG (mg/dL)	F/u AVPU	F/u GCS	F/u SpO2 (%)	F/u oxygen support	F/u lactate (mmol/L)	F/u BG (mg/dL)	Discharged before 48hr follow-up?	F/u BP	IV fluid 1	IV fluid 1 total volume	IV fluid 2	IV fluid 2 total volume	IV fluid 3	IV fluid 3 total volume	Given supplemental oxygen?	Supplemental oxygen flow rate	Antibiotic 1	Antibiotic 2	Antibiotic 3	Length of stay	Disposition	Cause of Death if Died	Complications	Final diagnosis (per chart review)
1	4mo	f	bantu		fever	38.8	120	48					5kg		V	15	NA	0	1.6	97	A	15	NA	0	1.9	97									Yes	4L	chloramphenicol			2d	home			pneumonia
2	7mo	f	bantu		cough, fever, comiting, diarrhea	38.8		36					7kg		A	14	NA	0	2.8	79	A	15	95	0	1.2	96									No		Ceftriaxone	Albendazole		2d	home			upper respiratory tract infection (likely viral), acute diarrhea
3	13yr	f	bantu		fever, abdominal pain, cough, seizure	39.5	138	36	100/80	97	13	0	25kg	5.2 WBC, 90% neut, 8% lymph, 0% mono, 2% eos, 0% basos	P	7	92	0	4.1	123	A	11	95	0	3.3	56			NS	3000cc	5% dextrose in water	500cc	Whole blood	400cc	Yes	3L	Chloramphenicol	Ceftriaxone		10d	home		seizure, ataxia, bulbar dysfunction	severe sepsis, seizures, pneumonia, encephalitis (possibly viral), residual neurologic deficits
4	2yr	m	bantu		fever, cough, anorexia, shortness of breath	38.6	125	56		99		3L NC	8.4kg		V	11	NA	3L NC	2.4	67	A	14	NA	3L NC	1.9	105			NS	1500cc					Yes	?	Chloramphenicol	Ceftriaxone	Gentamicin	5d	home			pneumonia with bronchospasm
5	2yr	m	bantu		Fever, seizure	39.1	164	44			11	0	10kg		A	11	NA	0	5.7	151	A	15	98	0	3.4	112									No		Artemether			2d	home		seizure	Cerebral malaria
6	18yr	m	bantu		fever, chest pain, cough, headache	40.2	133		110/60	96		0			A	15	96	0	2.8	107	A	15	98	0	4.2	136		110/60	5% dextrose in sterile water (with quinine doses)	1500cc					No		Amoxicillin	Quinine		2d	home			uncomplicated malaria
7	5.5yr	m	bantu		fever, altered mental status	35	150	40			6	4L NC	20kg	WBC 5.9	P	5	NA	4L NC	5.8	106	P	7	99	5L NRB	1.2	137			NS	1500cc	LR with 50% dextrose	500cc	Whole blood	400cc	Yes	5L	Artemether	Ceftriaxone		3d	home			pneumonia, severe cerebral malaria, sepsis, anemia
8	2yr	m	bantu		difficulty breathing, cough, fever, rhinorrhea	39.6	120	60					12kg		A	15	98	0	2.7	96	A	14	NA	0	2.2	86			NS	500cc					No		Ampicillin	Gentamicin		4d	home			stomatitis, pharyngotonsilitis
9	2yr	f	bantu		cough, fever, difficulty breathing, anorexia	40.1	189	30		80		0	10.6kg		V	15	98	0	2.7	80	A	15	NA	0	4.6	111									No		Chloramphenicol			9d	home			respiratory tract infection (viral vs atypical), atopic dermatitis with likely environmental allergies
10	23yr	f	bantu		headache, sweats, fever	39.3	100	32				0			A	15	97	0	4.9	98							Yes								No		Dicloxacillin	Artemether	Co-Artem	1d	home			malaria
11	8yr	m	bantu		intermittant fever, cough, anorexia	35.1	122	32				0	26kg		A	15	88	0	10.4	75	A	15	95	0	4	108									Yes	2L	Chloramphenicol	Erythromycin		4d	home			atypical pneumonia, left pleural effusion, hyperactive airway
12	2yr	m	bantu		cough, anorexia	39.6	148	56					10kg		A	14	90	3L NC	3.8	81	A	14	98	0	3	101									Yes	3L	Chloramphenicol			2d	home			pneumonia
13	1yr	m	bantu		cough, fever, difficulty breathing	38.8	167	80		64		0	8kg		V	10	68	0	2.6	171	A	15	NA	0	3	99			NS	500cc					Yes	?	Ampicillin	Gentamicin	Ceftriaxone	2d	home			severe pneumonia with bronchospasm; acute left otitis media
14	18yr	f	bantu	HIV	fever, rigors, chills, vomiting	39.4	137			98		0			A	15	97	0	3.2	124	A	15	96	0	1.9	89		110/60	5% dextrose in sterile water (with quinine doses)	2000cc					No		Quinine	Co-Artem		2d	home			malaria
15	13yr	f	bantu		fever, mayalgias, headache, confusion	39.5	160	32					40kg		A	15	95	0	3.3	114	A	15	98	0	2.4	96									No		Artemether			1d	home			malaria
16	1.5yr	m	bantu		fever, cough	38.7	156			92		0	8kg		A	15	98	0	2.1	110							Yes													1d	home			URTI
17	2yr	m	bantu		cough, fever	40	160	48		90		0	10.4kg		A	15	85	0	1.9	117	A	15	93	0	1.6	122									Yes	4L	Chloramphenicol	Benzylpenicillin		3d	home		epistaxis (possibly secondary to chloramphenicol)	pneumonia
18	20yr	m	bantu		headache, fever, arthralgias, cough	38.5	110	20	110/50	96		0		4.65 wbc, 78% neut, 20% lymph, 2% mono	A	15	93	0	10.6	161	A	15	96	0	3.9	137			NS	2500cc					No		Chloramphenicol			2d	home			septicemia
19	1yr	f	bantu		fever, difficulty breathing, anorexia	38.8	190	100					7.8kg		P	11	88	0	0.8	127	A	15	93	0	1.1	98									Yes	2L	Ampicillin	Gentamicin		3d	home			bacterial pneumonia, conjunctivitis, sepsis
20	19yr	m	bantu		headache, fever, vomiting	40.5	122		100/40	97		0			A	15	98	0	4.3	104	A	15	97	0	3.1	135		110/60	NS	500cc	5% dextrose in sterile water	1500cc			No		Quinine			2d	home			malaria
21	29yo	m	bantu	HIV	chills, cough, dyspnea, headache	38.5	134	48	61/34	80		0			A	15	83	7L NC +NRB	4.9	29 (confirmed)								63/40	NS	6000cc	5% dextrose in sterile water	500cc	LR	500cc	Yes	7L	Chloramphenicol	Ceftriaxone	Cotrimoxazole	2d	died	septic shock secondary to pneumonia, in setting of immunosuppression due to HIV		septic shock secondary to pneumonia, in setting of immunosuppression due to HIV
22	2.5yr	m	bantu		fever, cough, anorexia	38.8	142	28				0	11.2kg		A	15	95	0	5.5	118	A	15	94	0	2.2	94			LR	250cc					No		Chloramphenicol			3d	home			viral URTI
23	7yr	f	bantu		cough, fever, headache	40.5	130	18					18kg		V	14	94	0	3.2	87	A	15	96	0	1.2	66			NS	1500 cc	5% dextrose in sterile water	500cc			No		Artemether	Amoxicillin		1d	home			severe malaria
24	2yr	m	bantu		fever, cough, anorexia	39.2	152	40					9kg		A	15	96	0	2.5	126	A	15	NA	0	2.7	114			NS	900cc					No		Ampicillin	Gentamicin		3d	home			viral URTI, dehydration
25	2mo	f	bantu		cough, fever, diarrhea	38.6	170	47				0	5kg		A	15	NA	0	0.9	108	A	15	NA	0	1.1	92									No		Ampicillin	Gentamicin		2d	home			viral URTI
26	1.5yr	f	bantu		fever, cough, rhinorrhea, abdominal pain	39.1	90	62		88		0	8kg		A	15	93	5L NC	0.8	104	A	15	92	0	1.5	98			NS	400cc					Yes	4L	Chloramphenicol	Ampicillin	Gentamicin	2d	home			bilateral pneumonia, otitis media, umbilical hernia
27	23yr	m	bantu		headache, cough, abdominal pain	38.4	84	22	80/40					WBC 4.4, 84% neuts, 14% lymphs, 2% monos	A	15	98	0	1.6	112	A	15	98	0	1.8	119		110/70	NS	2000cc					No		Ceftriaxone			3d	home			typhoid fever
28	22yr	f	bantu	HIV	headache, dizziness, fever, vomiting	37.5	130	28			15			Hgb 4.9	A	15	96	0	0.9	101	A	15	90	0	4	120		90/60	NS	1000cc	packed red blood cells	200cc			No		Ceftriaxone			3d	home			sepsis, HIV, HAART - assoc anemia (AZT related)
29	35yr	f	bantu	HIV	fever, cough, altered mental status, vomiting	38.5	140	30	75/54	87	11	0			A	12	91	0	2.3	103	A	14	98	0	3.7	84		91/63	NS	4500cc	whole blood	800cc			Yes	5L	Ceftriaxone			11d	home			malnutrition, sepsis due to pneumonia
30	5yr	f	bantu		seizure, fever	38.8	103	44		87	8	0	19kg		U	8	87	0	1.4	22	U	7	96	2L	0.8	49			NS	2000cc					Yes	2L	Ceftriaxone			5d	Transfer to other facility (for head CT)		seizure	suspected brain abscess, status epilepticus (?focal epilepsy), aspiration pneumonia
31	41yr	f	bantu		Diarrhoea, unconciousness	37.5	140	40		89	14	0		Hgb 11.3	V	15	93	0	1.9	145	A	15	95	0	N/A	133		110/60	NS	7500cc					No		Ceftriaxone			6d	home			puerperal sepsis, gastroenteritis
32	40yr	m	bantu	HIV, TB	unconsciousness, fever	38.6	91	20	92/60	98	11			WBC 2.8, Hgb 7.9, 62% neuts, 24% lymphs, 12% eos, 2% monos	P	10	96	0	1	114	A	13	96	0	0.7	114			NS	4000cc					No		Ceftriaxone	Cotrimoxazole		31d	home		Seizure	toxoplasmosis
33	7yr	f	bantu		fever, vomiting	39.7		40					17kg		A	15	98	0	2.8	130	A	15	98	0	2.8	118			LR	1000cc					No		Artemether	Chloramphenicol		2d	home			uncomplicated malaria
34	74yr	m	bantu		fever	39.8	94	40	104/49	96		0			A	15	93	0	3.6	138							Yes	105/65	NS	1000cc	5% dextrose with sterile water (with quinine)	1500cc			No		Quinine			1d	home			malaria
35	36yo	f	bantu		abdominal pain, vomiting	37	126	24	100/60	98		0		WBC 4.9, 46% neuts, 50% lymphs, 4% monos	A	15	96	0	5	81							Yes	105/65	NS	2000cc					No					1d	home (against medical advice)			idiopathic abdominal pain
36	15yr	m	bantu		fever, left leg pain	40.6	101	22	121/81			0			A	15	97	0	1.6	120	A	15	98	0	3	121		110/80							No		Ceftriaxone			5d	home			Brucellosis, typhoid(possible)
37	2yr	f	bantu		fever, diarrhea, cough	39	165	60		93		0			P	12	97	0	2	148	A	15	96	0	1.6	91									Yes	?	Ceftriaxone			1d	home			pneumonia with bronchospasm
38	2yr	f	bantu		cough, coryza	40	178	76		88		0	10kg		A	15	90	0	1.1	98	A	15	87	0	1.7	95									Yes	2L	Ampicillin	Gentamicin		1d	home			pneumonia with bronchospasm
39	80yr	m	bantu		fever, abdominal pain, headache	39	107		80/30	99		0		Hgb 10.3	A	15	97	0	2.8	129	A	15	95	0	3.7	78		155/60	NS	500cc					No		Ciprofloxacin			4d	home		hemorrhage	prostatitis, prostatic hypertrophy, peripheral neuropathy
40	36yr	m	bantu		fever, cough, diarrhea, vomiting, adb pain	38	178	22		98		0			A	15	96	0	7.9	204	A	15	97	0	3.5	106		112/82	NS	1000cc	5% dextrose with sterile water	1000cc			No		Quinine			1d	home			malaria
41	10yr	f	bantu		fever, vomiting, headache, anorexia	40	136	36		98		0	22kg		A	15	96	0	2	172	A	15	98	0	2.6	158									No		Artemether			2d	home			malaria
42	3yr	f	bantu		fever, cough, febrile seizure	38.8		51				0	9.7kg		A	15	93	0	0.9	90	A	15	84	0	1.5	97			NS	1000cc					No		Chloramphenicol			4d	home			pneumonia
43	6mo	f	bantu		cough, diarrhea, fever, anorexia	40	161	80		90		0	10kg		A	15	93	0	2.1	98	A	15	96	0	1.3	124									No		Ceftriaxone			2d	home			malaria, viral URTI, sepsis
44	6mo	m	bantu		cough, fever, rhinorrhea	39.1	170	82					6kg		A	15	99	1L NC	1.2	132	A	15	96	0	1.7	103									Yes	1L	Ampicillin	Gentamicin		3d	home			pneumonia with bronchospasm
45	29yr	m	bantu		fever, backache, hemoptysis, cough, difficulty breathing	39.2	128	50	133/88	88		0		WBC 8.2, diff 92% neut, 4% lymph, 4% eos	A	15	88	0	1.5	130	A	15	97	?	3.1	98		93/47	LR	2000cc					Yes	5L	Ceftriaxone	Gentamicin		5d	home			pneumonia, tuberculosis
46	70yr	f	bantu	Diabetes	fever, respiratory distress, cough, decreased LOC	37.7	112	44	70/60	77		0			U	3	77	0	2.9	273	U	6	96	5L NRB	2.2	141		88/53	NS	2500cc	LR	1000cc			Yes	5L	Ceftriaxone	Gentamicin		2d	home (to die)			septic shock, multiple organ failure
47	52yr	f	bantu		fever	40.6	140	34	87/45					WBC 2.0, Hgb 9.3, diff 79% neut, 19% lymph, 2% mono	V	12	92	0	7.1	127	A	15	94	0	11	159		80/50	NS	1500cc	LR	1500cc	Whole blood	400cc	No		Artemether	Doxycycline	Albendazole	3d	home			severe malaria, anemia, lymphatic filariasis
48	43yr	m	bantu	HIV	cough, chest pain	40.6		42							A	15	92	0	5.3	208	A	15	94	0	1.7	154		120/70	LR	1000cc					No		Ceftriaxone			3d	home			HIV Stage 3, pneumonia, sepsis, genital warts
49	13yr	m	bantu		fever, anorexia, cough, vomiting, dizziness	38.8	96	22					30kg		A	15	96	0	4	109	A	15	98	0	4.2	123			NS	1000cc					No		Artemether	Mebendazole	Chloramphenicol	2d	home			malaria
50	5yr	f	bantu		Fever, seizure	39.5	140	44					20kg		P	9	98	0	3.3	89	A	15	99	0	3.4	135	Yes	84/40	undefined crystalloid	2000cc					No		Artemether			2d	home			malaria
51	22yr	f	bantu		headache, arthralgias, fever, backache	39.1	127		109/74						A	15	98	0	?	?	A	15	96	0	7.6	97		80/48	NS	500cc					No		Chloramphenicol	Co-Artem		3d	home			non-specific viral illness, leucopenia likely viral related
